# Supplementary material for: catena-Poly[[[dichlorido(pyridin-1-ium-3-yl)arsenic(III)]-μ-chlorido] mono­hydrate]
Source: Acta Crystallogr Sect E Struct Rep Online. 2012 Nov 3;68(Pt 12):m1437–8. doi: 10.1107/S1600536812042882 (PMC3588707; doi:10.1107/S1600536812042882)
Supplement: Supplementary file 1 [file e-68-m1437-sup1.cif]

##############################################################################
#                                                                            #
# This CIF contains the data in a paper accepted for publication in          #
# Acta Crystallographica Section E. It conforms to the requirements of       #
# Notes for Authors for Acta Crystallographica Section E, and has been       #
# peer reviewed under the auspices of the IUCr Commission on Journals.       #
#                                                                            #
# Full details of the Crystallographic Information File format               #
# are given in the paper "The Crystallographic Information File (CIF):       #
# a New Standard Archive File for Crystallography" by S. R. Hall, F. H.      #
# Allen and I. D. Brown [Acta Cryst. (1991), A47, 655-685].                  #
#                                                                            #
# The current version of the core CIF dictionary is obtainable from          #
# ftp://ftp.iucr.org/pub/cif_core.dic.                                       #
#                                                                            #
# Software is freely available for graphical display of the structure(s)     #
# in this CIF. For information consult the CIF software page                 #
# http://www.iucr.org/resources/cif/software.                                #
#                                                                            #
# This file may be used for bona fide research purposes within the           #
# scientific community so long as proper attribution is given to the journal # 
# article from which it was obtained.                                        #
#                                                                            #
##############################################################################
data_global
_audit_creation_method
;
  Olex2 1.2
  (compiled 2012.05.09 svn.r2324, GUI svn.r4230)
;
_journal_date_recd_electronic     2012-08-10
_journal_date_accepted     2012-10-14
_journal_name_full     'Acta Crystallographica, Section E'
_journal_year     2012
_journal_volume     68
_journal_issue     12
_journal_page_first     m1437
_journal_page_last     m1438
_journal_paper_category     QM
_journal_paper_doi     10.1107/S1600536812042882
_journal_coeditor_code     NK2180
_publ_contact_author_name     'Wolfgang Schmitt'
_publ_contact_author_address
;
School of Chemistry, Trinity College Dublin, Dublin 2, Ireland
;
_publ_contact_author_email     'schmittw@tcd.ie'
_publ_contact_author_fax     +353-1-671-2826
_publ_contact_author_phone     +353-1-896-3495
_publ_section_title
;
<i>catena</i>-Poly[[[dichlorido(pyridin-1-ium-3-yl)arsenic(III)]-\m-chlorido]
monohydrate]
;
loop_
    _publ_author_name
    _publ_author_footnote
    _publ_author_address
    'Reck, Lukas' .
;
School of Chemistry, Trinity College Dublin, Dublin 2, Ireland
;
    'Schmitt, Wolfgang' .
;
School of Chemistry, Trinity College Dublin, Dublin 2, Ireland
;
_publ_section_synopsis     .
_chemical_name_systematic
;
<i>catena</i>-Poly[[[dichlorido(pyridin-1-ium-3-yl)arsenic(III)]-\m-chlorido]
monohydrate]
;
_chemical_name_common     'dichloro-3-pyridylarsine hydrochloride hydrate'
_chemical_formula_moiety     'C5 H5 As Cl3 N, H2 O'
_chemical_formula_sum     'C5 H7 As Cl3 N O'
_chemical_formula_iupac     '[As Cl3 (C5 H5 N)], H2 O'
_chemical_formula_weight     278.39
_chemical_melting_point     ?
_space_group_crystal_system     orthorhombic
_space_group_name_H-M_alt     'I m 2 a'
_space_group_name_Hall     'I -2a -2a'
loop_
    _space_group_symop_id
    _space_group_symop_operation_xyz
    1 'x, y, z'
    2 '-x, y, -z'
    3 'x+1/2, y, -z'
    4 '-x+1/2, y, z'
    5 'x+1/2, y+1/2, z+1/2'
    6 '-x+1/2, y+1/2, -z+1/2'
    7 'x+1, y+1/2, -z+1/2'
    8 '-x+1, y+1/2, z+1/2'
_cell_length_a     8.2107(9)
_cell_length_b     8.5812(9)
_cell_length_c     13.2046(14)
_cell_angle_alpha     90.00
_cell_angle_beta     90.00
_cell_angle_gamma     90.00
_cell_volume     930.37(17)
_cell_formula_units_Z     4
_cell_measurement_reflns_used     2911
_cell_measurement_theta_min     2.831
_cell_measurement_theta_max     28.216
_cell_measurement_temperature     200
_exptl_crystal_description     block
_exptl_crystal_colour     colourless
_exptl_crystal_size_max     0.5
_exptl_crystal_size_mid     0.2
_exptl_crystal_size_min     0.2
_exptl_crystal_density_diffrn     1.987
_exptl_crystal_density_meas     ?
_exptl_crystal_density_method     'not measured'
_exptl_crystal_F_000     544
_exptl_absorpt_coefficient_mu     4.458
_exptl_absorpt_correction_type     multi-scan
_exptl_absorpt_process_details
;
(SADABS; Bruker, 1997)
;
_exptl_absorpt_correction_T_min     0.3407
_exptl_absorpt_correction_T_max     0.4693
_exptl_special_details
;
R(int) was 0.0767 before and 0.0385 after correction.
The Ratio of minimum to maximum transmission is 0.7260.
The \l/2 correction factor is 0.0015.
;
_diffrn_ambient_temperature     200
_diffrn_radiation_type     MoK\a
_diffrn_radiation_wavelength     0.71073
_diffrn_radiation_monochromator     graphite
_diffrn_measurement_device_type     'Bruker SMART APEX CCD'
_diffrn_measurement_method     '\f and \w scans'
_diffrn_detector_area_resol_mean     ?
_diffrn_reflns_number     3423
_diffrn_reflns_av_R_equivalents     0.0675
_diffrn_reflns_theta_min     2.83
_diffrn_reflns_theta_max     28.22
_diffrn_reflns_theta_full     28.22
_diffrn_measured_fraction_theta_max     1.000
_diffrn_measured_fraction_theta_full     1.000
_diffrn_reflns_limit_h_min     -10
_diffrn_reflns_limit_h_max     10
_diffrn_reflns_limit_k_min     -11
_diffrn_reflns_limit_k_max     9
_diffrn_reflns_limit_l_min     -13
_diffrn_reflns_limit_l_max     17
_diffrn_standards_number     ?
_diffrn_standards_interval_count     ?
_diffrn_standards_interval_time     ?
_diffrn_standards_decay_%     ?
_refine_special_details
;
Refinement of <i>F</i>^2^ against ALL reflections. The weighted <i>R</i>-factor
<i>wR</i> and goodness of fit <i>S</i> are based on <i>F</i>^2^, conventional
<i>R</i>-factors <i>R</i> are based on <i>F</i>, with <i>F</i> set to zero for
negative <i>F</i>^2^. The threshold expression of <i>F</i>^2^ >
\s(<i>F</i>^2^) is used only for calculating <i>R</i>-factors(gt) <i>etc</i>.
and is not relevant to the choice of reflections for refinement.
<i>R</i>-factors based on <i>F</i>^2^ are statistically about twice as large
as those based on <i>F</i>, and <i>R</i>- factors based on ALL data will be
even larger.
;
_reflns_number_total     1184
_reflns_number_gt     1167
_reflns_threshold_expression     >2sigma(I)
_refine_ls_structure_factor_coef     Fsqd
_refine_ls_matrix_type     full
_refine_ls_R_factor_all     0.0321
_refine_ls_R_factor_gt     0.0318
_refine_ls_wR_factor_gt     0.0775
_refine_ls_wR_factor_ref     0.0777
_refine_ls_goodness_of_fit_ref     1.100
_refine_ls_restrained_S_all     1.098
_refine_ls_number_reflns     1184
_refine_ls_number_parameters     66
_refine_ls_number_restraints     3
_refine_ls_hydrogen_treatment     mixed
_refine_ls_weighting_scheme     calc
_refine_ls_weighting_details
         'calc w=1/[\s^2^(Fo^2^)+(0.0554P)^2^+0.0000P] where P=(Fo^2^+2Fc^2^)/3'
_atom_sites_solution_hydrogens     geom
_atom_sites_solution_primary     direct
_atom_sites_solution_secondary     difmap
_refine_ls_shift/su_max     0.000
_refine_ls_shift/su_mean     0.000
_refine_diff_density_max     1.138
_refine_diff_density_min     -1.282
_refine_ls_extinction_method     none
_refine_ls_extinction_coef     ?
_refine_ls_abs_structure_details     'Flack (1983), 529 Friedel pairs'
_refine_ls_abs_structure_Flack     0.006(12)
loop_
    _atom_type_symbol
    _atom_type_description
    _atom_type_scat_dispersion_real
    _atom_type_scat_dispersion_imag
    _atom_type_scat_source
    'As' 'As' 0.0499 2.0058
                         'International Tables Vol C Tables 4.2.6.8 and 6.1.1.4'
    'Cl' 'Cl' 0.1484 0.1585
                         'International Tables Vol C Tables 4.2.6.8 and 6.1.1.4'
    'C' 'C' 0.0033 0.0016
                         'International Tables Vol C Tables 4.2.6.8 and 6.1.1.4'
    'H' 'H' 0.0000 0.0000
                         'International Tables Vol C Tables 4.2.6.8 and 6.1.1.4'
    'N' 'N' 0.0061 0.0033
                         'International Tables Vol C Tables 4.2.6.8 and 6.1.1.4'
    'O' 'O' 0.0106 0.0060
                         'International Tables Vol C Tables 4.2.6.8 and 6.1.1.4'
_computing_data_collection     'SMART (Bruker, 1997)'
_computing_cell_refinement     'SAINT (Bruker, 1997)'
_computing_data_reduction     'SAINT (Bruker, 1997)'
_computing_structure_solution
;
SHELXS (Sheldrick, 2008)
;
_computing_structure_refinement
;
SHELXL (Sheldrick, 2008)
;
_computing_molecular_graphics
;
OLEX2 (Dolomanov <i>et al.</i>, 2009)
;
_computing_publication_material
;
OLEX2 (Dolomanov <i>et al.</i>, 2009)
;
loop_
    _atom_site_type_symbol
    _atom_site_label
    _atom_site_fract_x
    _atom_site_fract_y
    _atom_site_fract_z
    _atom_site_U_iso_or_equiv
    _atom_site_adp_type
    _atom_site_calc_flag
    _atom_site_refinement_flags
    _atom_site_occupancy
    _atom_site_symmetry_multiplicity
    _atom_site_disorder_assembly
    _atom_site_disorder_group
    As As1 0.7500 0.27357(4) 0.63175(3) 0.01702(14) Uani d S 1 2 . .
    Cl Cl1 0.55187(9) 0.36810(11) 0.73375(6) 0.0270(2) Uani d . 1 1 . .
    Cl Cl2 0.5000 0.15046(13) 0.5000 0.0229(2) Uani d S 1 2 . .
    N N3 0.7500 0.5797(5) 0.3838(3) 0.0215(8) Uani d S 1 2 . .
    H H3 0.7500 0.5690 0.3175 0.026 Uiso calc SR 1 2 . .
    C C1 0.7500 0.4632(5) 0.5450(3) 0.0187(8) Uani d S 1 2 . .
    C C2 0.7500 0.4508(5) 0.4411(3) 0.0201(8) Uani d S 1 2 . .
    H H2 0.7500 0.3509 0.4100 0.024 Uiso calc SR 1 2 . .
    C C4 0.7500 0.7237(6) 0.4225(4) 0.0291(11) Uani d S 1 2 . .
    H H4 0.7500 0.8117 0.3788 0.035 Uiso calc SR 1 2 . .
    C C5 0.7500 0.7435(6) 0.5249(4) 0.0402(14) Uani d S 1 2 . .
    H H5 0.7500 0.8450 0.5536 0.048 Uiso calc SR 1 2 . .
    C C6 0.7500 0.6127(6) 0.5865(4) 0.0333(12) Uani d S 1 2 . .
    H H6 0.7500 0.6250 0.6580 0.040 Uiso calc SR 1 2 . .
    O O1 0.7500 0.0724(4) 0.3215(2) 0.0242(7) Uani d SD 1 2 . .
    H H1 0.672(2) 0.093(6) 0.358(2) 0.036 Uiso d D 1 1 . .
loop_
    _atom_site_aniso_label
    _atom_site_aniso_U_11
    _atom_site_aniso_U_22
    _atom_site_aniso_U_33
    _atom_site_aniso_U_12
    _atom_site_aniso_U_13
    _atom_site_aniso_U_23
    As1 0.0145(2) 0.0197(2) 0.0169(2) 0.000 0.000 0.00251(18)
    Cl1 0.0210(3) 0.0386(5) 0.0213(4) 0.0061(3) 0.0042(3) 0.0002(3)
    Cl2 0.0192(5) 0.0278(6) 0.0219(5) 0.000 0.0024(4) 0.000
    N3 0.0224(19) 0.025(2) 0.0172(15) 0.000 0.000 0.0015(14)
    C1 0.0204(19) 0.018(2) 0.0173(19) 0.000 0.000 -0.0001(16)
    C2 0.0194(19) 0.017(2) 0.024(2) 0.000 0.000 -0.0017(16)
    C4 0.034(3) 0.021(2) 0.032(2) 0.000 0.000 0.0019(18)
    C5 0.072(4) 0.014(3) 0.034(3) 0.000 0.000 -0.003(2)
    C6 0.058(4) 0.025(3) 0.017(2) 0.000 0.000 -0.0035(18)
    O1 0.0180(15) 0.0329(19) 0.0218(15) 0.000 0.000 -0.0053(14)
_geom_special_details
;
All e.s.d.'s (except the e.s.d. in the dihedral angle between two l.s. planes)
are estimated using the full covariance matrix. The cell e.s.d.'s are taken
into account individually in the estimation of e.s.d.'s in distances, angles
and torsion angles; correlations between e.s.d.'s in cell parameters are only
used when they are defined by crystal symmetry. An approximate (isotropic)
treatment of cell e.s.d.'s is used for estimating e.s.d.'s involving l.s.
planes.
;
loop_
    _geom_bond_atom_site_label_1
    _geom_bond_atom_site_label_2
    _geom_bond_site_symmetry_2
    _geom_bond_distance
    _geom_bond_publ_flag
    As1 C1 . 1.990(4) ?
    As1 Cl1 . 2.2624(8) yes
    As1 Cl2 . 2.8907(5) yes
    N3 C4 . 1.337(7) ?
    N3 C2 . 1.340(6) ?
    N3 H3 . 0.8800 ?
    C1 C2 . 1.377(6) ?
    C1 C6 . 1.395(7) ?
    C2 H2 . 0.9500 ?
    C4 C5 . 1.363(7) ?
    C4 H4 . 0.9500 ?
    C5 C6 . 1.386(7) ?
    C5 H5 . 0.9500 ?
    C6 H6 . 0.9500 ?
    O1 H1 . 0.818(17) ?
loop_
    _geom_angle_atom_site_label_1
    _geom_angle_atom_site_label_2
    _geom_angle_atom_site_label_3
    _geom_angle_site_symmetry_1
    _geom_angle_site_symmetry_3
    _geom_angle
    _geom_angle_publ_flag
    C1 As1 Cl1 . . 92.83(9) ?
    C1 As1 Cl2 . . 87.28(9) ?
    Cl1 As1 Cl1 . 4_655 91.95(4) ?
    Cl1 As1 Cl2 . 3_556 179.25(3) ?
    Cl1 As1 Cl2 . . 88.78(2) ?
    Cl2 As1 Cl2 3_556 . 90.49(2) ?
    As1 Cl2 As1 2_656 . 137.13(5) ?
    C4 N3 C2 . . 123.2(4) ?
    C4 N3 H3 . . 118.4 ?
    C2 N3 H3 . . 118.4 ?
    C2 C1 C6 . . 117.5(4) ?
    C2 C1 As1 . . 120.7(3) ?
    C6 C1 As1 . . 121.8(3) ?
    N3 C2 C1 . . 119.9(4) ?
    N3 C2 H2 . . 120.0 ?
    C1 C2 H2 . . 120.0 ?
    N3 C4 C5 . . 119.6(5) ?
    N3 C4 H4 . . 120.2 ?
    C5 C4 H4 . . 120.2 ?
    C4 C5 C6 . . 118.7(4) ?
    C4 C5 H5 . . 120.6 ?
    C6 C5 H5 . . 120.6 ?
    C5 C6 C1 . . 121.0(4) ?
    C5 C6 H6 . . 119.5 ?
    C1 C6 H6 . . 119.5 ?
loop_
    _geom_torsion_atom_site_label_1
    _geom_torsion_atom_site_label_2
    _geom_torsion_atom_site_label_3
    _geom_torsion_atom_site_label_4
    _geom_torsion_site_symmetry_1
    _geom_torsion_site_symmetry_2
    _geom_torsion_site_symmetry_3
    _geom_torsion_site_symmetry_4
    _geom_torsion
    _geom_torsion_publ_flag
    C1 As1 Cl2 As1 . . . 2_656 -26.08(9) ?
    Cl1 As1 Cl2 As1 . . . 2_656 66.82(2) ?
    Cl2 As1 Cl2 As1 3_556 . . 2_656 -113.33(2) ?
    Cl1 As1 C1 C2 . . . . -133.95(2) ?
    Cl2 As1 C1 C2 . . . . -45.308(11) ?
    Cl1 As1 C1 C6 . . . . 46.05(2) ?
    Cl2 As1 C1 C6 . . . . 134.692(12) ?
    C4 N3 C2 C1 . . . . 0.000(2) ?
    C6 C1 C2 N3 . . . . 0.000(2) ?
    As1 C1 C2 N3 . . . . 180.0000(10)
                                    ?
    C2 N3 C4 C5 . . . . 0.000(2) ?
    N3 C4 C5 C6 . . . . 0.000(2) ?
    C4 C5 C6 C1 . . . . 0.000(2) ?
    C2 C1 C6 C5 . . . . 0.000(2) ?
    As1 C1 C6 C5 . . . . 180.000(2) ?
loop_
    _geom_hbond_atom_site_label_D
    _geom_hbond_atom_site_label_H
    _geom_hbond_atom_site_label_A
    _geom_hbond_site_symmetry_A
    _geom_hbond_distance_DH
    _geom_hbond_distance_HA
    _geom_hbond_distance_DA
    _geom_hbond_angle_DHA
    O1 H1 Cl2 . 0.818(17) 2.40(2) 3.197(2) 165(3)
    N3 H3 O1 6_655 0.88 1.84 2.711 173.2
_iucr_refine_instructions_details
;
TITL C72m in Im2a #46
CELL 0.71073 8.2107 8.5812 13.2046 90 90 90
ZERR 4 0.0009 0.0009 0.0014 0 0 0
LATT -2
SYMM -X,+Y,-Z
SYMM 0.5+X,+Y,-Z
SYMM 0.5-X,+Y,+Z
SFAC As Cl C H N O
UNIT 4 12 20 28 4 4
EQIV $1 1-X,+Y,1-Z
EQIV $2 1.5-X,+Y,+Z
EQIV $3 1.5-X,0.5+Y,0.5-Z
EQIV $4 +X,0.5+Y,0.5-Z
DFIX 0.82 H O1
DANG 1.296 H H_$2
L.S. 50 0 0 511
PLAN  5
SIZE 0.5 0.2 0.2
TEMP -73.15
HTAB  O1 Cl2
HTAB  O1 Cl2_$1
HTAB  N3 O1_$3
HTAB  N3 O1_$4
CONN 11 1.6 $As
REM reset to Im2a #46
BOND $H
conf
more -1
fmap 2
acta
REM <HKL>C:/Users/reckl/Dropbox/Documents/tcd/data/lukas/xtals/C72/C72m.hkl</H
REM KL>
WGHT    0.055400
FVAR       0.08744
AS1   1    0.750000    0.273571    0.631749    10.50000    0.01454    0.01966 =
         0.01685    0.00251    0.00000    0.00000
CL1   2    0.551872    0.368098    0.733748    11.00000    0.02096    0.03858 =
         0.02131    0.00021    0.00418    0.00611
CL2   2    0.500000    0.150458    0.500000    10.50000    0.01922    0.02776 =
         0.02186    0.00000    0.00238    0.00000
N3    5    0.750000    0.579678    0.383803    10.50000    0.02236    0.02496 =
         0.01715    0.00149    0.00000    0.00000
AFIX  43
H3    4    0.750000    0.569041    0.317518    10.50000   -1.20000
AFIX   0
C1    3    0.750000    0.463163    0.545030    10.50000    0.02036    0.01827 =
         0.01733   -0.00012    0.00000    0.00000
C2    3    0.750000    0.450762    0.441073    10.50000    0.01942    0.01747 =
         0.02351   -0.00172    0.00000    0.00000
AFIX  43
H2    4    0.750000    0.350927    0.409981    10.50000   -1.20000
AFIX   0
C4    3    0.750000    0.723697    0.422474    10.50000    0.03441    0.02070 =
         0.03227    0.00195    0.00000    0.00000
AFIX  43
H4    4    0.750000    0.811698    0.378823    10.50000   -1.20000
AFIX   0
C5    3    0.750000    0.743492    0.524911    10.50000    0.07250    0.01436 =
         0.03388   -0.00264    0.00000    0.00000
AFIX  43
H5    4    0.750000    0.845042    0.553562    10.50000   -1.20000
AFIX   0
C6    3    0.750000    0.612679    0.586461    10.50000    0.05771    0.02488 =
         0.01724   -0.00347    0.00000    0.00000
AFIX  43
H6    4    0.750000    0.625031    0.657957    10.50000   -1.20000
AFIX   0
O1    6    0.750000    0.072360    0.321469    10.50000    0.01803    0.03291 =
         0.02180   -0.00534    0.00000    0.00000
H     4    0.672490    0.092974    0.357966    11.00000   -1.50000
HKLF 4
REM  C72m in Im2a #46
REM R1 =  0.0318 for   1167 Fo > 4sig(Fo)  and  0.0321 for all   1184 data
REM     66 parameters refined using      3 restraints
END
WGHT      0.0555      0.0000
REM Highest difference peak  1.138,  deepest hole -1.282,  1-sigma level  0.131
Q1    1   0.7500  0.2737  0.5734  10.50000  0.05    1.14
Q2    1   0.7500  0.2712  0.6858  10.50000  0.05    1.03
Q3    1   0.7500  0.1800  0.6329  10.50000  0.05    0.77
Q4    1   0.7500  0.3670  0.6299  10.50000  0.05    0.70
Q5    1   0.7500  0.4573  0.4956  10.50000  0.05    0.61
;
