# Supplementary material for: catena-Poly[[[dichlorido(pyridin-1-ium-3-yl)arsenic(III)]-μ-chlorido] mono­hydrate]
Source: Acta Crystallogr Sect E Struct Rep Online. 2012 Nov 3;68(Pt 12):m1437–8. doi: 10.1107/S1600536812042882 (PMC3588707; doi:10.1107/S1600536812042882)
Supplement: Supplementary file 2 [file e-68-m1437-Isup2.hkl]

# 
# h,k,l, Fc-squared, Fo-squared, sigma(Fo-squared) and status flag 
# 
data_I
_shelx_refln_list_code          4 
_shelx_F_calc_maximum      242.15 
_exptl_crystal_F_000       544.00 
_reflns_d_resolution_high  0.7516 
 
loop_ 
 _symmetry_equiv_pos_as_xyz 
 'x, y, z' 
 '-x, y, -z' 
 'x+1/2, y, -z' 
 '-x+1/2, y, z' 
 'x+1/2, y+1/2, z+1/2' 
 '-x+1/2, y+1/2, -z+1/2' 
 'x+1, y+1/2, -z+1/2' 
 '-x+1, y+1/2, z+1/2' 
 
_cell_length_a     8.2107 
_cell_length_b     8.5812 
_cell_length_c    13.2046 
_cell_angle_alpha  90.000 
_cell_angle_beta   90.000 
_cell_angle_gamma  90.000 
 
_shelx_F_squared_multiplier     1.000 
 
loop_ 
 _refln_index_h 
 _refln_index_k 
 _refln_index_l 
 _refln_F_squared_calc 
 _refln_F_squared_meas 
 _refln_F_squared_sigma 
 _refln_observed_status 
   0 -10   0     4345.75     4727.01     94.17 o 
   2 -10   0      538.91      548.99     22.39 o 
   4 -10   0     2102.76     2267.98     79.79 o 
   0  -8   0     3850.74     3841.64     85.67 o 
   2  -8   0      217.21      224.26     14.35 o 
   4  -8   0     1607.86     1633.37     31.13 o 
   6  -8   0      342.24      306.78     24.85 o 
   0  -6   0     2949.29     2830.24     48.39 o 
   2  -6   0    17600.68    16951.33    484.95 o 
   4  -6   0     4228.38     3937.70    253.87 o 
   6  -6   0     4491.51     4522.18    127.45 o 
   8  -6   0     4434.77     4015.47     92.87 o 
   0  -4   0     2866.19     2692.47     35.97 o 
   2  -4   0    30579.74    28879.35    684.56 o 
   4  -4   0     1875.25     1924.00    145.84 o 
   6  -4   0     5308.23     5301.49    213.10 o 
   8  -4   0     3261.09     3054.11     73.25 o 
  10  -4   0     1070.26      950.89     51.01 o 
   0  -2   0    14374.75    12866.78    829.25 o 
   2  -2   0     5322.31     5617.14    267.12 o 
   4  -2   0     7322.32     7470.37    582.23 o 
   6  -2   0     4316.92     3948.88    510.11 o 
   8  -2   0     4549.46     4168.75    209.58 o 
   2   0   0    16286.46    18010.76    138.64 o 
   4   0   0    58635.89    63755.74    457.79 o 
   6   0   0    12829.75    14179.71    117.72 o 
   8   0   0     4788.65     4685.28    115.76 o 
  10   0   0     5008.53     4660.15     85.67 o 
   0   2   0    14391.07    14596.96    111.18 o 
   2   2   0     3801.18     4606.67     35.32 o 
   4   2   0     6324.11     7225.23     60.17 o 
   6   2   0     5140.07     5651.74     69.32 o 
   8   2   0     3393.03     3558.99     68.01 o 
  10   2   0     3199.41     3076.56     81.75 o 
   0   4   0     4271.19     4305.84     39.24 o 
   2   4   0    29898.37    32929.22    976.92 o 
   4   4   0     2164.35     2512.61     32.70 o 
   8   4   0     2887.51     2813.26     50.40 o 
  10   4   0     1327.07     1253.21     61.47 o 
   0   6   0     2606.78     2441.98     36.62 o 
   2   6   0    16849.01    18879.25    124.26 o 
   4   6   0     4301.56     4521.42     65.40 o 
   6   6   0     3814.18     3976.72     96.79 o 
   8   6   0     4706.52     4878.14     71.22 o 
   2   8   0      573.57      644.83     30.08 o 
   4   8   0     1427.69     1581.34     51.01 o 
   6   8   0      148.14      173.96     26.16 o 
   0 -11   1      624.85      672.46     32.33 o 
   2 -11   1     1074.78     1129.91     24.78 o 
   1 -10   1      760.54      782.22     19.77 o 
   3 -10   1       35.59       31.25      8.59 o 
   5 -10   1     1089.84     1105.21     51.92 o 
   0  -9   1     2392.58     2564.17     47.30 o 
   2  -9   1      368.61      378.61     13.07 o 
   4  -9   1     1657.41     1731.50     43.40 o 
   6  -9   1      190.58      196.33     15.83 o 
   1  -8   1     2734.39     2726.97     32.41 o 
   3  -8   1     1842.73     1807.42     29.51 o 
   5  -8   1     2454.36     2432.34     67.97 o 
   7  -8   1     1029.22     1006.41     27.59 o 
   0  -7   1     3678.93     3737.93     47.65 o 
   2  -7   1      550.59      551.83     11.37 o 
   4  -7   1     2781.01     2773.64     66.68 o 
   6  -7   1      248.86      247.02     12.75 o 
   8  -7   1     1230.88     1122.99     31.44 o 
   1  -6   1     1282.96     1249.58     44.34 o 
   3  -6   1     6708.04     6688.51    158.03 o 
   5  -6   1       71.55       80.17      6.90 o 
   7  -6   1     2714.10     2666.30     56.83 o 
   9  -6   1      286.70      261.65     24.05 o 
   0  -5   1     1078.94     1033.02     19.26 o 
   2  -5   1     7732.11     7730.09    110.69 o 
   4  -5   1      903.61      898.03     19.97 o 
   6  -5   1     3375.53     3372.98     78.32 o 
   8  -5   1      505.81      445.48     24.97 o 
   1  -4   1     1518.25     1411.68     17.98 o 
   3  -4   1    10744.36    11325.33    314.80 o 
   5  -4   1      530.09      522.79     16.18 o 
   7  -4   1     3871.50     3513.15    196.53 o 
   9  -4   1      584.99      547.96     27.27 o 
   0  -3   1      449.36      437.16      9.29 o 
   2  -3   1     5554.19     5779.60    160.52 o 
   4  -3   1      748.62      737.74     28.76 o 
   6  -3   1     2725.89     2543.09    113.46 o 
   8  -3   1      538.58      525.96     33.64 o 
  10  -3   1      792.00      766.06     32.37 o 
   1  -2   1    16260.60    16250.81    499.67 o 
   3  -2   1     7135.58     7536.98    326.89 o 
   5  -2   1    11578.37    11435.93    599.93 o 
   7  -2   1     2154.64     2012.64    101.76 o 
   9  -2   1     1687.53     1585.43     31.60 o 
   0  -1   1    11284.85    12362.71    668.12 o 
   2  -1   1     6777.09     8099.56    295.51 o 
   4  -1   1     5652.40     6664.30    136.03 o 
   6  -1   1     1751.92     1875.21     40.18 o 
   8  -1   1     2032.01     2070.57     38.17 o 
  10  -1   1      546.51      508.90     21.04 o 
   1   0   1     6936.28     7840.27    153.21 o 
   3   0   1     1335.67     1672.96     55.59 o 
   5   0   1    11126.30    12366.17     70.75 o 
   7   0   1       26.97       20.79      7.27 o 
   9   0   1     1006.67     1029.65     25.42 o 
   0   1   1    12150.39    11674.95    107.25 o 
   2   1   1     8436.47    10006.13    179.86 o 
   4   1   1     5916.04     7068.07     45.29 o 
   6   1   1     2399.62     2652.66     72.12 o 
   8   1   1     2018.50     2124.34     28.37 o 
  10   1   1      795.29      767.69     30.54 o 
   1   2   1    17252.70    16086.58   2724.50 o 
   3   2   1     6255.13     7292.77    200.68 o 
   5   2   1    12645.75    13653.75    414.61 o 
   7   2   1     1791.06     1763.74     51.18 o 
   9   2   1     1821.28     1754.69     34.69 o 
   0   3   1      146.36      152.95      9.27 o 
   2   3   1     6158.46     6890.38     89.09 o 
   4   3   1      448.40      458.56     15.48 o 
   6   3   1     3060.96     3223.38     84.20 o 
   8   3   1      319.66      330.16     16.10 o 
  10   3   1      941.43      859.71     24.00 o 
   1   4   1     1425.01     1227.05     91.93 o 
   3   4   1     9825.56    11295.22    450.31 o 
   5   4   1      938.68     1025.01     43.23 o 
   7   4   1     3443.40     3395.53     51.79 o 
   9   4   1      602.32      570.81     19.45 o 
   0   5   1     1379.31     1348.90     56.24 o 
   2   5   1     7362.09     7925.96    173.22 o 
   4   5   1     1106.83     1219.59     44.83 o 
   6   5   1     3150.01     3258.81     49.02 o 
   8   5   1      598.78      582.44     19.12 o 
   1   6   1     1491.99     1323.69    143.05 o 
   3   6   1     7255.48     7544.78    433.98 o 
   5   6   1       26.33       25.07      6.84 o 
   7   6   1     2937.38     3021.06     37.43 o 
   9   6   1      385.12      372.17     18.95 o 
   0   7   1     4325.27     4177.66     53.63 o 
   2   7   1      728.06      829.25     31.39 o 
   4   7   1     3292.43     3633.81     39.52 o 
   6   7   1      291.64      313.52     18.90 o 
   8   7   1     1494.95     1483.13     35.49 o 
   3   8   1     2040.47     2244.03     78.48 o 
   5   8   1     2078.24     2283.71     36.23 o 
   7   8   1     1144.52     1267.03     32.21 o 
   4   9   1     1529.04     1705.59     54.93 o 
   6   9   1      230.04      247.46     22.20 o 
   1 -11   2      776.66      856.21     24.81 o 
   0 -10   2      705.29      700.21     62.78 o 
   2 -10   2       38.37       43.91      8.84 o 
   4 -10   2      238.79      246.86     14.58 o 
   1  -9   2     1906.00     1948.01     36.36 o 
   3  -9   2     1343.64     1374.86     37.34 o 
   5  -9   2     1321.73     1314.46     33.21 o 
   0  -8   2      540.62      480.17    103.42 o 
   2  -8   2     2046.62     2092.47     36.33 o 
   4  -8   2       76.08       77.57      9.11 o 
   6  -8   2      659.20      631.79     18.66 o 
   1  -7   2     2589.45     2420.12    178.99 o 
   3  -7   2     2539.19     2420.83     89.23 o 
   5  -7   2     1580.35     1559.56     40.16 o 
   7  -7   2     1288.11     1237.45     26.46 o 
   0  -6   2     4554.77     4431.43    201.94 o 
   2  -6   2     1980.63     1996.62     28.64 o 
   4  -6   2      863.69      876.44     19.30 o 
   6  -6   2      217.96      213.97     12.34 o 
   8  -6   2      373.92      356.78     17.32 o 
   1  -5   2     5344.01     5375.35    113.48 o 
   3  -5   2     6251.66     6411.89    173.18 o 
   5  -5   2     2572.05     2623.72     54.01 o 
   7  -5   2     2749.14     2687.73     77.21 o 
   9  -5   2     1081.64      947.64     35.15 o 
   0  -4   2     7539.43     8360.90    347.37 o 
   2  -4   2      125.43      111.66      4.25 o 
   4  -4   2     1938.61     2080.27     81.20 o 
   6  -4   2     1509.10     1418.04     36.86 o 
   8  -4   2     1860.33     1713.76     70.67 o 
  10  -4   2     1181.09     1029.89     37.45 o 
   1  -3   2    13872.37    13888.77    562.62 o 
   3  -3   2    11007.03    11964.46    343.78 o 
   5  -3   2     5677.22     5794.97    191.05 o 
   7  -3   2     3851.01     3803.92    136.52 o 
   9  -3   2     1864.79     1637.08     93.22 o 
   0  -2   2    19578.63    21635.56   1002.21 o 
   2  -2   2    17257.84    17880.39    582.90 o 
   4  -2   2     1837.84     1857.53     62.92 o 
   6  -2   2      288.38      272.46     15.89 o 
   8  -2   2      304.97      277.57     11.10 o 
  10  -2   2      220.66      218.50     20.43 o 
   1  -1   2    14207.09    13422.95    748.76 o 
   3  -1   2     7386.59     8349.20    134.94 o 
   5  -1   2     8121.99     8735.18    101.19 o 
   7  -1   2     3010.42     2907.18    161.54 o 
   9  -1   2     2187.74     2185.22     34.91 o 
   0   0   2      132.86      117.72      6.54 o 
   2   0   2     4354.79     5057.13    170.85 o 
   4   0   2     1323.43     1535.09     29.45 o 
   6   0   2     1629.00     1705.24     52.48 o 
   8   0   2     3458.20     3391.80     82.06 o 
  10   0   2     1644.62     1679.07     34.20 o 
   1   1   2    14649.60    13775.76    476.98 o 
   3   1   2     7310.23     8248.57    229.95 o 
   5   1   2     8308.20     8980.06    160.66 o 
   7   1   2     2932.43     3048.14     78.44 o 
   9   1   2     2205.60     2162.36     35.74 o 
   0   2   2    19961.64    17368.54    145.18 o 
   2   2   2    16924.56    18270.65     99.77 o 
   4   2   2     1937.73     2034.91     49.09 o 
   6   2   2      255.22      278.36     13.08 o 
   8   2   2      283.02      272.93     14.59 o 
  10   2   2      223.98      242.98     17.34 o 
   1   3   2    13725.63    11722.77   2171.89 o 
   3   3   2    10557.48    12074.23    165.94 o 
   5   3   2     5793.49     4963.55   1732.34 o 
   7   3   2     3646.18     3779.56     73.57 o 
   9   3   2     1853.37     1761.92     42.54 o 
   2   4   2      122.62      109.90      8.17 o 
   4   4   2     2041.04     2341.54     98.72 o 
   6   4   2     1517.85     1617.27     59.03 o 
   8   4   2     1884.66     1901.79     42.54 o 
  10   4   2     1195.92     1066.31     37.92 o 
   1   5   2     5117.37     4590.23    705.65 o 
   3   5   2     6060.28     6775.06    157.61 o 
   5   5   2     2518.77     2638.21     42.51 o 
   7   5   2     2672.29     2754.75     49.02 o 
   9   5   2     1079.27     1032.14     25.48 o 
   0   6   2     4449.36     4452.01    290.37 o 
   2   6   2     2060.97     1612.87    409.99 o 
   4   6   2      808.06      888.11     36.62 o 
   6   6   2      239.04      283.83     26.16 o 
   8   6   2      354.80      366.82     19.61 o 
   1   7   2     2530.57     2102.50    731.71 o 
   3   7   2     2601.50     2876.54     61.58 o 
   5   7   2     1439.80     1517.67     28.42 o 
   7   7   2     1297.48     1363.56     31.46 o 
   2   8   2     2092.19     2228.78     51.01 o 
   4   8   2       72.31       77.19     10.57 o 
   6   8   2      661.65      669.99     23.65 o 
   3   9   2     1433.17     1590.49     51.01 o 
   5   9   2     1299.47     1454.58     38.84 o 
   0 -11   3      747.79      772.73     38.59 o 
   2 -11   3      276.41      312.23     18.60 o 
   1 -10   3      235.44      256.28     13.97 o 
   3 -10   3     1122.15     1177.87     35.52 o 
   0  -9   3      804.14      835.08     30.07 o 
   2  -9   3     1899.64     1954.64     73.68 o 
   4  -9   3      484.57      488.92     17.06 o 
   6  -9   3     1416.54     1427.05     38.97 o 
   1  -8   3     1225.44     1200.20     30.86 o 
   3  -8   3     2232.45     2220.91     66.96 o 
   5  -8   3     1008.22      994.99     26.25 o 
   7  -8   3      823.06      794.18     24.18 o 
   0  -7   3     2437.67     2162.70    424.78 o 
   2  -7   3     3900.70     3905.88    101.82 o 
   4  -7   3     1386.30     1389.49     52.42 o 
   6  -7   3     1705.62     1671.68     55.69 o 
   8  -7   3      494.86      458.89     23.63 o 
   1  -6   3     3457.92     3348.86     89.38 o 
   3  -6   3      233.82      212.39      8.87 o 
   5  -6   3     4452.19     4595.49    129.94 o 
   7  -6   3       58.32       59.46      9.78 o 
   9  -6   3      560.43      546.85     30.97 o 
   0  -5   3     5506.80     5694.93    284.51 o 
   2  -5   3     2667.31     2598.93     58.33 o 
   4  -5   3     4694.36     4757.88    129.39 o 
   6  -5   3      540.91      531.56     23.60 o 
   8  -5   3     2613.59     2466.07     53.21 o 
   1  -4   3     4254.60     4405.25    169.42 o 
   3  -4   3     1184.51     1230.27     36.38 o 
   5  -4   3     5774.65     5934.68    160.45 o 
   7  -4   3      521.05      495.45     25.11 o 
   9  -4   3      588.77      553.17     22.63 o 
   0  -3   3    17306.81    19029.08   1131.98 o 
   2  -3   3     6277.24     6905.09    285.01 o 
   4  -3   3     9479.26    10091.89    315.32 o 
   6  -3   3     1629.17     1625.52     56.84 o 
   8  -3   3     3140.62     2896.98    190.57 o 
  10  -3   3      345.03      283.54     23.99 o 
   1  -2   3     3601.11     3811.72    141.29 o 
   3  -2   3     7969.90     8480.34    266.15 o 
   5  -2   3     3675.85     3713.61    111.01 o 
   7  -2   3     2741.19     2756.15     77.01 o 
   9  -2   3      486.64      436.34     19.85 o 
   0  -1   3     8686.01     8461.58    253.49 o 
   2  -1   3    17495.15    13791.24   3142.97 o 
   4  -1   3     2789.61     2744.34    410.11 o 
   6  -1   3     7006.31     7398.10    114.78 o 
   8  -1   3      345.07      339.89     16.24 o 
  10  -1   3     2322.53     2300.72     71.94 o 
   1   0   3      662.02      716.03      9.41 o 
   3   0   3    14596.60    15924.92    409.19 o 
   5   0   3      276.45      270.75      9.27 o 
   7   0   3     4217.83     4398.76     43.23 o 
   9   0   3      305.94      315.34     16.79 o 
   0   1   3     9082.14     7656.86     54.93 o 
   2   1   3    15906.17    16552.54    200.35 o 
   4   1   3     2990.66     3235.05     75.39 o 
   6   1   3     6500.54     6796.92    133.47 o 
   8   1   3      352.92      336.67     18.37 o 
  10   1   3     2151.70     2107.05     60.45 o 
   1   2   3     3085.83     2772.37    332.88 o 
   3   2   3     8794.89    10018.04    226.28 o 
   5   2   3     2930.94     3191.37     90.45 o 
   7   2   3     3103.76     3245.65     37.94 o 
   9   2   3      434.35      425.94     28.56 o 
   0   3   3    18494.87    17203.74     95.48 o 
   2   3   3     5509.69     5892.88    338.76 o 
   4   3   3    10057.41    11520.26    385.85 o 
   6   3   3     1461.56     1559.55     37.10 o 
   8   3   3     3262.77     3284.98     60.58 o 
  10   3   3      344.38      353.15     36.62 o 
   1   4   3     4168.39     4193.35     52.32 o 
   3   4   3     1705.05     1852.90     37.93 o 
   5   4   3     5443.73     6271.40    234.78 o 
   7   4   3      790.12      607.22    227.75 o 
   9   4   3      547.91      533.65     39.24 o 
   0   5   3     5093.88     4508.58     54.93 o 
   2   5   3     2870.48     2508.66    268.79 o 
   4   5   3     4381.12     4891.53    279.91 o 
   6   5   3      718.53      701.07     36.62 o 
   8   5   3     2455.58     2500.84     71.94 o 
   1   6   3     3703.58     3657.75    241.65 o 
   3   6   3      149.02      144.32     11.92 o 
   5   6   3     4729.67     5176.95     86.33 o 
   7   6   3       44.28       37.93     18.31 o 
   9   6   3      591.75      588.60     24.90 o 
   0   7   3     1797.65     1646.74     40.55 o 
   2   7   3     4027.09     4320.71     94.53 o 
   4   7   3      995.18     1058.15     41.86 o 
   6   7   3     1717.50     1782.42     38.62 o 
   8   7   3      372.55      386.91     21.87 o 
   3   8   3     1921.75     1725.70    122.20 o 
   5   8   3     1183.05     1271.13     28.19 o 
   7   8   3      663.31      689.15     25.68 o 
   4   9   3      580.90      646.14     39.24 o 
   6   9   3     1349.14     1503.93     35.20 o 
   1 -11   4       57.43       76.85     15.82 o 
   0 -10   4      692.09      780.76     69.98 o 
   2 -10   4     2313.71     2539.95     72.45 o 
   4 -10   4      854.63      875.77     32.90 o 
   1  -9   4       83.00       76.90      8.26 o 
   3  -9   4        1.75       14.03      8.08 o 
   5  -9   4      142.31      140.67     12.49 o 
   0  -8   4     1075.56     1113.56     58.34 o 
   2  -8   4     3722.93     3937.42    186.04 o 
   4  -8   4      535.43      516.36     21.25 o 
   6  -8   4     1654.78     1587.49     35.36 o 
   1  -7   4      464.26      445.43     22.09 o 
   3  -7   4      901.98      906.44     42.51 o 
   5  -7   4      163.70      171.08     10.71 o 
   7  -7   4      439.52      433.84     18.63 o 
   0  -6   4    11885.96    12555.94    776.45 o 
   2  -6   4     1104.80     1032.76     98.91 o 
   4  -6   4     5331.49     5639.20    194.81 o 
   6  -6   4     3014.74     2873.10     84.39 o 
   8  -6   4     1362.27     1276.16     29.45 o 
   1  -5   4       62.65       76.70      5.02 o 
   3  -5   4      337.63      344.16     14.26 o 
   5  -5   4      195.11      181.71     10.92 o 
   7  -5   4      150.07      152.15     11.57 o 
   9  -5   4        8.39       10.72     12.12 o 
   0  -4   4    24570.67    25820.71   1580.17 o 
   2  -4   4     2573.33     2869.25    118.35 o 
   4  -4   4     9933.41     9943.06    164.27 o 
   6  -4   4     2003.49     1933.61     68.97 o 
   8  -4   4     1932.61     1813.27     92.39 o 
   1  -3   4      441.63      481.35     18.17 o 
   3  -3   4     1053.01     1093.52     26.32 o 
   5  -3   4      456.42      433.54     16.81 o 
   7  -3   4      368.83      369.81     37.69 o 
   9  -3   4       86.11      100.86     13.46 o 
   0  -2   4     6348.64     6650.59    306.95 o 
   2  -2   4    10042.58    10126.43    419.09 o 
   4  -2   4     3670.75     3798.35    121.18 o 
   6  -2   4     5898.55     6134.30    207.71 o 
   8  -2   4     4066.40     4070.49    142.32 o 
  10  -2   4     2482.85     2195.23    134.07 o 
   1  -1   4     1331.19     1154.94    177.10 o 
   3  -1   4       62.76       77.98      4.64 o 
   5  -1   4     1361.26     1348.77     71.77 o 
   7  -1   4       25.52       24.90      7.70 o 
   9  -1   4      114.77      123.77     16.65 o 
   0   0   4      152.85      201.43     13.08 o 
   2   0   4    56230.96    52296.03   1154.64 o 
   4   0   4     2101.67     2396.68     67.71 o 
   6   0   4     6621.99     6612.70    408.58 o 
   8   0   4     4259.55     4413.89     57.75 o 
  10   0   4      806.41      784.82     31.90 o 
   1   1   4     1475.70     1391.43     46.49 o 
   3   1   4       62.77       84.30      6.03 o 
   5   1   4     1474.40     1554.02     43.12 o 
   7   1   4       20.57       27.28      9.68 o 
   9   1   4      143.26      149.04     17.09 o 
   0   2   4     4741.75     4146.27     47.09 o 
   2   2   4     9702.48     9765.68    251.78 o 
   4   2   4     3741.85     3953.26    114.86 o 
   6   2   4     4779.61     5297.57     55.40 o 
   8   2   4     4803.63     5023.08    136.03 o 
  10   2   4     1811.92     1822.74     45.72 o 
   1   3   4      464.12      421.29     32.70 o 
   3   3   4      965.01     1049.54     22.24 o 
   5   3   4      521.08      519.64     18.94 o 
   7   3   4      321.82      376.77     19.74 o 
   9   3   4       95.19      104.00     16.35 o 
   0   4   4    24606.50    21007.32    160.88 o 
   2   4   4     3854.43     3794.20    414.63 o 
   4   4   4    10235.32    11325.84    274.67 o 
   6   4   4     2084.00     2349.93    124.91 o 
   8   4   4     2392.94     2443.29     69.32 o 
   1   5   4       96.82       87.44      8.75 o 
   3   5   4      354.97      351.84     15.40 o 
   5   5   4      223.52      230.59     15.64 o 
   7   5   4      151.41      168.73     23.54 o 
   9   5   4       19.30       24.85     18.31 o 
   0   6   4    11526.17    10402.29     94.17 o 
   2   6   4     1191.10     1000.43    129.49 o 
   4   6   4     4806.47     5114.17     82.40 o 
   6   6   4     3345.79     3307.86     75.86 o 
   8   6   4      913.74      851.49     45.78 o 
   1   7   4      462.05      381.29     40.55 o 
   3   7   4      928.81      970.51     37.93 o 
   5   7   4      149.65      173.96     23.54 o 
   7   7   4      458.68      524.50     37.93 o 
   0   8   4     1609.53     1447.92     41.86 o 
   2   8   4     3440.56     3627.00     69.32 o 
   4   8   4      658.44      723.58     21.39 o 
   6   8   4     1827.18     1962.97     42.92 o 
   3   9   4        7.64        5.23     15.70 o 
   5   9   4      112.53      129.49     26.16 o 
   1 -10   5      266.43      278.28     16.47 o 
   3 -10   5     1013.50     1010.47     43.89 o 
   0  -9   5      102.52      115.09     12.99 o 
   2  -9   5     2307.37     2388.25    142.72 o 
   4  -9   5      115.08      130.75     13.35 o 
   1  -8   5     1751.24     1878.58     82.28 o 
   3  -8   5     2054.57     2116.79    107.75 o 
   5  -8   5     1383.06     1387.04     49.76 o 
   7  -8   5      846.28      815.03     28.90 o 
   0  -7   5     1079.72     1114.53     75.26 o 
   2  -7   5     1694.86     1755.97     76.40 o 
   4  -7   5      565.54      580.69     24.98 o 
   6  -7   5     1620.56     1577.30     61.13 o 
   8  -7   5      267.28      289.35     18.12 o 
   1  -6   5     3237.02     3597.78    149.18 o 
   3  -6   5      432.04      451.60     24.10 o 
   5  -6   5     4216.01     4232.08    134.65 o 
   7  -6   5      219.63      215.90     13.86 o 
   0  -5   5     6149.91     6482.13    535.22 o 
   2  -5   5      356.44      411.53     23.20 o 
   4  -5   5     2708.09     2660.38    109.11 o 
   6  -5   5      134.79      125.03     10.26 o 
   8  -5   5      389.97      358.74     16.98 o 
   1  -4   5     6329.17     7045.64    313.49 o 
   3  -4   5      681.68      665.86     25.06 o 
   5  -4   5     7133.41     7136.11    391.49 o 
   7  -4   5      497.01      446.07     15.64 o 
   9  -4   5     1003.72      926.39     56.81 o 
   0  -3   5    12088.44    13809.65    727.97 o 
   2  -3   5     1789.39     1996.52    106.15 o 
   4  -3   5     5913.87     6016.75    195.31 o 
   6  -3   5     1771.81     1702.70     62.38 o 
   8  -3   5     1941.38     1779.08    102.60 o 
  10  -3   5      865.13      773.95     43.82 o 
   1  -2   5     7924.17     7871.77    304.93 o 
   3  -2   5    12961.81    13300.94    468.89 o 
   5  -2   5     4088.84     3759.94    813.12 o 
   7  -2   5     4455.79     4527.38    166.32 o 
   9  -2   5     1228.43     1144.22     72.59 o 
   0  -1   5     2854.46     2839.26    107.91 o 
   2  -1   5     9090.71     9121.49    381.70 o 
   4  -1   5     1515.22     1674.63     30.58 o 
   6  -1   5     1606.58     1689.06     58.47 o 
   8  -1   5     1228.05     1201.41     25.88 o 
  10  -1   5      351.77      331.33     45.78 o 
   1   0   5      631.78      547.39      9.36 o 
   3   0   5    11442.19    12284.54    162.38 o 
   5   0   5       28.81       45.01     10.61 o 
   7   0   5     4593.98     4865.77    104.17 o 
   9   0   5      598.65      621.42     26.77 o 
   0   1   5     3473.06     3127.36     41.86 o 
   2   1   5     9617.29     9993.33     65.40 o 
   4   1   5     2073.48     2314.38     38.67 o 
   6   1   5     1589.00     1664.92     56.39 o 
   8   1   5     1589.70     1614.76     42.51 o 
  10   1   5      270.50      296.43     23.57 o 
   1   2   5     7868.45     7144.47    387.16 o 
   3   2   5    14081.40    14620.96    324.38 o 
   5   2   5     3466.78     3623.47     74.08 o 
   7   2   5     4916.55     5336.82     61.02 o 
   9   2   5     1235.95     1200.92     35.60 o 
   0   3   5    11875.56    10662.58     86.33 o 
   2   3   5     1697.21     1652.03    126.22 o 
   4   3   5     5967.87     6565.13     56.21 o 
   6   3   5     1494.05     1578.87     51.66 o 
   8   3   5     2149.07     2171.41     43.87 o 
  10   3   5      677.00      687.99     44.47 o 
   1   4   5     5664.20     4854.87    439.48 o 
   3   4   5      903.76      797.30     20.67 o 
   5   4   5     6435.88     6998.16    193.58 o 
   7   4   5      647.24      668.35     24.92 o 
   9   4   5      854.81      856.72     47.09 o 
   0   5   5     5744.73     4819.87     65.40 o 
   2   5   5      532.21      431.63     16.57 o 
   4   5   5     2433.99     2257.97    165.46 o 
   6   5   5      243.03      144.73    104.64 o 
   8   5   5      286.50      312.61     32.70 o 
   1   6   5     3458.25     3003.81    180.50 o 
   3   6   5      307.92      302.88     16.01 o 
   5   6   5     4448.81     4861.73     87.63 o 
   7   6   5      186.56      194.89     26.16 o 
   0   7   5     1193.60      982.29     35.32 o 
   2   7   5     1858.47     1593.04    223.01 o 
   4   7   5      562.95      584.66     34.01 o 
   6   7   5     1839.45     1929.26     62.78 o 
   8   7   5      186.11      160.88     30.08 o 
   1   8   5     1919.00     1939.72     52.32 o 
   3   8   5     1814.93     1908.33     56.24 o 
   5   8   5     1673.44     1820.70     61.47 o 
   7   8   5      708.32      712.84     47.09 o 
   2   9   5     2095.46     2164.69     60.17 o 
   4   9   5      144.89      156.96     24.85 o 
   0 -10   6       68.75       76.81     18.43 o 
   2 -10   6      502.11      543.82     37.11 o 
   1  -9   6     1048.80     1122.52     57.26 o 
   3  -9   6     1538.38     1637.71    122.71 o 
   5  -9   6      550.69      575.47     25.59 o 
   0  -8   6     1954.94     2102.03    220.09 o 
   2  -8   6      176.28      182.18     11.10 o 
   4  -8   6     1056.05     1079.51     73.19 o 
   6  -8   6       90.86      102.53     13.39 o 
   1  -7   6     2666.54     2754.24    132.54 o 
   3  -7   6     2028.17     2034.13    108.06 o 
   5  -7   6     2143.58     2091.50     87.42 o 
   7  -7   6      860.58      825.03     23.86 o 
   0  -6   6     2546.56     2831.30    225.25 o 
   2  -6   6     1511.40     1518.38     81.90 o 
   4  -6   6      474.19      459.01     15.36 o 
   6  -6   6      437.97      417.42     20.63 o 
   8  -6   6       87.37       89.58     13.06 o 
   1  -5   6     7158.78     8316.54    371.16 o 
   3  -5   6     2339.61     2244.84     48.71 o 
   5  -5   6     6341.01     6366.20    211.15 o 
   7  -5   6      959.64      899.14     29.07 o 
   9  -5   6     1454.69     1423.33     59.44 o 
   0  -4   6     1614.49     1883.88    125.73 o 
   2  -4   6     2297.44     2532.48    171.49 o 
   4  -4   6       11.36       16.45      6.75 o 
   6  -4   6     2310.41     2249.61     84.04 o 
   8  -4   6      696.48      639.92     35.84 o 
   1  -3   6     6035.60     6076.40    302.32 o 
   3  -3   6     4326.22     3977.93    250.91 o 
   5  -3   6     4258.92     4419.35    133.12 o 
   7  -3   6     1795.90     1743.42     62.11 o 
   9  -3   6     1015.87      989.35     61.84 o 
   0  -2   6     9803.42     9706.23    375.86 o 
   2  -2   6     6325.81     6123.83    268.39 o 
   4  -2   6     1777.84     1820.37     52.16 o 
   6  -2   6       96.68      100.07      7.55 o 
   8  -2   6      341.40      325.11     21.71 o 
  10  -2   6       53.98       58.86     16.65 o 
   1  -1   6     9177.31     9025.29    314.07 o 
   3  -1   6    13428.38    13877.92    417.21 o 
   5  -1   6     3310.44     3575.58     51.47 o 
   7  -1   6     5095.50     5328.80    135.62 o 
   9  -1   6     1323.47     1228.55     68.01 o 
   0   0   6      178.44      159.57     14.39 o 
   2   0   6      571.83      479.39     22.08 o 
   4   0   6      930.43      940.38     13.08 o 
   6   0   6      899.52      929.79     20.58 o 
   8   0   6     2728.34     2800.07     48.07 o 
  10   0   6      774.43      735.83     32.33 o 
   1   1   6     8487.35     8085.77     42.83 o 
   3   1   6    13341.26    13883.44     75.82 o 
   5   1   6     2678.28     2928.71     30.40 o 
   7   1   6     5079.14     5413.14     83.06 o 
   9   1   6     1174.59     1157.03     35.15 o 
   2   2   6     6774.46     6454.28    265.52 o 
   4   2   6     1544.98     1484.95    132.76 o 
   6   2   6      136.94      143.98     13.87 o 
   8   2   6      358.92      385.12     21.72 o 
  10   2   6       28.61       38.66     16.34 o 
   1   3   6     6039.00     5241.52    320.45 o 
   3   3   6     5098.06     4912.18    132.76 o 
   5   3   6     3883.65     4156.95    121.64 o 
   7   3   6     2207.92     2335.76     42.94 o 
   9   3   6     1005.65     1040.53     35.11 o 
   0   4   6     1516.80     1358.98     36.62 o 
   2   4   6     2490.19     2217.12    166.77 o 
   4   4   6       14.72       29.76      9.11 o 
   6   4   6     2323.86     2468.87     44.47 o 
   8   4   6      774.43      796.59     32.70 o 
   1   5   6     7063.11     5671.90    115.76 o 
   3   5   6     2352.44     2210.56    107.25 o 
   5   5   6     6246.10     6825.75    139.95 o 
   7   5   6     1015.57     1028.07     48.39 o 
   9   5   6     1409.44     1382.53     60.17 o 
   0   6   6     2673.91     2317.72     51.01 o 
   2   6   6     1333.20     1084.21    126.22 o 
   4   6   6      547.46      553.27     31.39 o 
   6   6   6      370.71      400.24     32.70 o 
   8   6   6      107.66      105.95     26.16 o 
   1   7   6     2585.59     2218.99    139.95 o 
   3   7   6     1655.75     1591.80     51.01 o 
   5   7   6     2240.76     2308.57     66.71 o 
   7   7   6      670.76      677.53     44.47 o 
   0   8   6     2066.48     1822.00     51.01 o 
   2   8   6      128.44      132.11     20.93 o 
   4   8   6     1089.62     1124.86     48.39 o 
   6   8   6      126.49      138.64     26.16 o 
   3   9   6     1507.31     1608.80     57.55 o 
   5   9   6      739.00      796.55     47.09 o 
   1 -10   7      259.03      242.07     20.99 o 
   0  -9   7      996.26      915.36    126.22 o 
   2  -9   7      600.66      606.44     54.75 o 
   4  -9   7     1172.87     1094.94     47.13 o 
   1  -8   7      530.84      534.77     32.03 o 
   3  -8   7      639.15      575.02     34.72 o 
   5  -8   7      548.97      549.76     20.23 o 
   0  -7   7     5057.47     5540.63    541.68 o 
   2  -7   7     1941.69     1945.96    146.88 o 
   4  -7   7     2853.24     2818.61    141.21 o 
   6  -7   7      740.94      723.17     22.80 o 
   1  -6   7      389.31      413.27     14.23 o 
   3  -6   7     2019.24     2052.27    112.33 o 
   5  -6   7      190.83      182.39     13.05 o 
   7  -6   7      846.23      813.51     31.15 o 
   0  -5   7     3621.91     3934.62    329.31 o 
   2  -5   7     1752.11     1764.96    117.80 o 
   4  -5   7     1108.69     1059.07     57.09 o 
   6  -5   7     2912.35     2867.86     68.30 o 
   8  -5   7       65.79       65.28     13.33 o 
   1  -4   7      614.83      596.11     34.63 o 
   3  -4   7     2436.64     2388.26    134.23 o 
   5  -4   7      650.65      648.78     23.03 o 
   7  -4   7      940.69      896.58     33.42 o 
   9  -4   7      229.93      216.88     18.62 o 
   0  -3   7     8731.85     9013.08    505.26 o 
   2  -3   7     9431.44     9646.78    575.07 o 
   4  -3   7     3563.92     3606.59    122.35 o 
   6  -3   7     4900.44     4183.14    898.00 o 
   8  -3   7      657.83      624.05     22.85 o 
   1  -2   7      977.31      913.35     38.02 o 
   3  -2   7     2005.37     1951.89     92.91 o 
   5  -2   7     2065.05     2115.09     55.71 o 
   7  -2   7      696.03      640.24     21.39 o 
   9  -2   7      301.50      291.83     39.89 o 
   0  -1   7     9551.56     9168.88    218.43 o 
   2  -1   7     6771.08     6340.95    262.65 o 
   4  -1   7     6877.26     7198.39    154.14 o 
   6  -1   7      731.46      738.77     27.37 o 
   8  -1   7     4341.53     4291.17    254.10 o 
   1   0   7     2662.64     2275.51     29.56 o 
   3   0   7       66.88       88.58     12.55 o 
   5   0   7     4226.57     4570.88     39.99 o 
   7   0   7        8.31       17.00     10.17 o 
   9   0   7      347.35      367.15     23.99 o 
   0   1   7     8049.02     7565.29    151.07 o 
   2   1   7     7301.46     6528.83    340.18 o 
   4   1   7     6150.51     6366.30    207.39 o 
   6   1   7      787.87      802.01     25.42 o 
   8   1   7     4207.21     4474.57     62.42 o 
   1   2   7     1081.64      934.12     20.79 o 
   3   2   7     1551.57     1555.18    147.80 o 
   5   2   7     2374.28     2460.30     39.77 o 
   7   2   7      496.70      473.31     22.20 o 
   9   2   7      311.13      336.19     24.50 o 
   0   3   7     7436.88     6258.64     75.86 o 
   2   3   7    10328.04    10108.00    100.71 o 
   4   3   7     2986.12     3023.98     58.86 o 
   6   3   7     4975.52     5243.57     61.46 o 
   8   3   7      694.01      750.67     29.12 o 
   1   4   7      853.48      694.18     45.13 o 
   3   4   7     2383.10     2231.10    122.30 o 
   5   4   7      916.73      944.39     27.18 o 
   7   4   7      890.76      897.93     29.55 o 
   9   4   7      284.36      243.28     32.70 o 
   0   5   7     3932.19     3175.75     58.86 o 
   2   5   7     1628.36     1444.81    171.34 o 
   4   5   7     1356.20     1311.00     30.35 o 
   6   5   7     2766.86     2919.58     72.59 o 
   8   5   7      234.37      269.44     31.39 o 
   1   6   7      345.11      288.53     26.16 o 
   3   6   7     2125.48     1921.14    167.42 o 
   5   6   7       92.37       85.95     13.78 o 
   7   6   7      877.17      966.59     49.70 o 
   0   7   7     5392.79     4573.97     77.17 o 
   2   7   7     1374.06     1231.02     84.36 o 
   4   7   7     2966.92     3058.04     73.25 o 
   6   7   7      583.90      623.90     40.55 o 
   1   8   7      534.62      456.82     24.85 o 
   3   8   7      800.53      804.40     43.16 o 
   5   8   7      469.69      504.88     39.24 o 
   2   9   7      614.16      636.98     40.55 o 
   4   9   7     1145.25     1273.96     56.24 o 
   0 -10   8     1650.73     1760.89    174.61 o 
   1  -9   8       58.58       82.03     12.03 o 
   3  -9   8      369.68      348.79     21.80 o 
   0  -8   8     4144.18     4079.66    491.80 o 
   2  -8   8      891.59      816.72     51.66 o 
   4  -8   8     2604.13     2421.12    119.94 o 
   6  -8   8      692.89      685.72     49.72 o 
   1  -7   8      758.97      725.42     53.99 o 
   3  -7   8      147.25      148.58     14.51 o 
   5  -7   8     1090.82     1076.35     35.11 o 
   7  -7   8       46.21       65.34     12.92 o 
   0  -6   8      421.90      421.43     36.62 o 
   2  -6   8     4148.11     4357.51    311.50 o 
   4  -6   8     1107.45     1098.21     57.82 o 
   6  -6   8     1303.31     1265.84     60.22 o 
   1  -5   8      726.52      705.60     66.83 o 
   3  -5   8      211.45      194.93     11.91 o 
   5  -5   8     1382.44     1346.33     47.95 o 
   7  -5   8       73.89       77.17     13.03 o 
   0  -4   8      921.56      929.78     65.93 o 
   2  -4   8    10845.58    11091.02    644.23 o 
   4  -4   8      860.38      821.34     45.88 o 
   6  -4   8     2859.66     2782.74     94.96 o 
   8  -4   8     1105.15     1056.65     37.96 o 
   1  -3   8      457.44      467.85     21.28 o 
   3  -3   8      816.39      817.04     50.53 o 
   5  -3   8     1336.96     1276.90     47.95 o 
   7  -3   8      396.58      380.95     18.30 o 
   9  -3   8      133.96      138.25     24.85 o 
   0  -2   8     9628.60     9309.00    710.23 o 
   2  -2   8     4344.13     4618.79    236.93 o 
   4  -2   8     5843.45     5957.42    178.71 o 
   6  -2   8     3902.32     4050.92    135.32 o 
   8  -2   8     2863.69     2767.48    151.11 o 
   1  -1   8       29.24       30.22      4.74 o 
   3  -1   8     2671.14     2455.99    121.68 o 
   5  -1   8      344.60      339.95     12.85 o 
   7  -1   8     1189.26     1195.37     51.95 o 
   9  -1   8       25.13       33.63     14.14 o 
   0   0   8    17438.27    15770.49    202.08 o 
   2   0   8      194.17      193.52      8.31 o 
   4   0   8     6389.70     6585.83    155.95 o 
   6   0   8      893.75      938.03     21.54 o 
   8   0   8      688.34      694.72     27.70 o 
   1   1   8       73.00       82.06      7.94 o 
   3   1   8     2927.46     2821.21     58.86 o 
   5   1   8      253.84      271.63     13.29 o 
   7   1   8     1319.04     1342.45     34.67 o 
   9   1   8       33.37       43.90     14.71 o 
   0   2   8     9673.23     8657.46     91.56 o 
   2   2   8     4259.55     3192.48     40.69 o 
   4   2   8     5407.32     5543.23     91.56 o 
   6   2   8     4420.09     4564.24     58.27 o 
   8   2   8     2266.79     2307.71     47.62 o 
   1   3   8      360.36      319.68     16.65 o 
   3   3   8     1040.79      956.74     47.09 o 
   5   3   8     1115.69     1115.93     31.39 o 
   7   3   8      518.01      543.34     24.97 o 
   9   3   8       92.95      114.81     18.94 o 
   0   4   8     1573.03     1314.51     40.55 o 
   2   4   8    10794.89     9702.97    685.38 o 
   4   4   8     1107.59     1038.15     51.01 o 
   6   4   8     3131.09     3168.84     50.77 o 
   8   4   8     1033.89     1085.29     36.07 o 
   1   5   8      814.28      699.32     32.05 o 
   3   5   8      305.67      273.14     36.62 o 
   5   5   8     1409.77     1425.28     34.07 o 
   7   5   8      126.56      143.37     17.09 o 
   0   6   8      556.81      516.65     30.08 o 
   2   6   8     3886.38     3562.87    262.25 o 
   4   6   8     1371.16     1250.12     32.59 o 
   6   6   8      961.76      940.43     47.09 o 
   1   7   8      847.87      752.43     26.16 o 
   3   7   8      113.94      151.88     32.70 o 
   5   7   8     1201.99     1204.64     51.01 o 
   7   7   8       26.56       31.39     22.24 o 
   0   8   8     3898.80     3375.87     73.25 o 
   2   8   8     1047.39     1004.52     47.09 o 
   4   8   8     2568.31     2670.88     75.86 o 
   6   8   8      596.35      614.75     45.78 o 
   1   9   8       66.56       78.48     22.24 o 
   3   9   8      308.64      344.00     36.62 o 
   0  -9   9     1597.58     1679.54    211.24 o 
   2  -9   9      163.00      155.56     20.94 o 
   1  -8   9      930.92      931.01     66.45 o 
   3  -8   9      676.81      684.13     33.93 o 
   5  -8   9      772.37      752.66     28.50 o 
   0  -7   9      614.56      560.19     57.55 o 
   2  -7   9      476.30      415.77     19.52 o 
   4  -7   9      583.73      581.89     33.04 o 
   6  -7   9      451.36      454.97     20.09 o 
   1  -6   9     1643.49     1439.79    133.12 o 
   3  -6   9     3131.30     3142.63    241.27 o 
   5  -6   9      634.33      629.87     30.40 o 
   7  -6   9     1465.51     1473.51     51.04 o 
   0  -5   9     2479.30     2653.73    225.95 o 
   2  -5   9     2069.24     2031.16    157.64 o 
   4  -5   9      584.86      580.83     35.49 o 
   6  -5   9      188.60      203.37     16.10 o 
   8  -5   9       79.77       72.69     15.34 o 
   1  -4   9     3531.13     3568.53    205.84 o 
   3  -4   9     6603.96     6622.16    450.26 o 
   5  -4   9     1117.22     1071.03     48.14 o 
   7  -4   9     2513.39     2483.75     80.18 o 
   0  -3   9      717.68      692.88     71.28 o 
   2  -3   9     5409.83     5476.77    247.05 o 
   4  -3   9      794.08      790.75     29.09 o 
   6  -3   9     2007.06     2061.35    112.22 o 
   8  -3   9     1428.63     1418.72     86.73 o 
   1  -2   9     5584.19     5498.80    237.47 o 
   3  -2   9     3554.25     3534.95    126.79 o 
   5  -2   9     4093.22     3973.72    261.28 o 
   7  -2   9     1380.63     1368.83     63.96 o 
   9  -2   9      936.16      888.28     77.17 o 
   0  -1   9     6135.40     5916.89    138.64 o 
   2  -1   9      990.22      878.16     45.16 o 
   4  -1   9     1988.19     1880.62    111.20 o 
   6  -1   9      427.02      417.11     16.84 o 
   8  -1   9      560.16      499.45     32.70 o 
   1   0   9     8968.93     8553.82    171.99 o 
   3   0   9     2209.44     2112.30     49.31 o 
   5   0   9     8090.49     8533.22     58.86 o 
   7   0   9     1117.84     1126.08     66.71 o 
   9   0   9     1422.14     1334.80     97.57 o 
   0   1   9     6271.50     5531.72    532.34 o 
   2   1   9     1011.89      896.65     34.66 o 
   4   1   9     1934.23     1913.48     48.39 o 
   6   1   9      599.78      564.39     23.12 o 
   8   1   9      409.31      386.43     23.57 o 
   1   2   9     5844.48     5471.82    137.33 o 
   3   2   9     3140.97     3087.09    141.91 o 
   5   2   9     4514.21     4616.34     63.44 o 
   7   2   9     1204.84     1244.50     35.60 o 
   9   2   9      936.61     1007.77     37.45 o 
   0   3   9      808.82      707.61     31.39 o 
   2   3   9     5289.37     4979.89    166.77 o 
   4   3   9      725.25      704.76     24.50 o 
   6   3   9     2118.54     2185.75     43.47 o 
   8   3   9     1264.91     1287.75     38.84 o 
   1   4   9     3328.72     2840.86     43.00 o 
   3   4   9     6073.67     5591.00    427.71 o 
   5   4   9     1206.12     1173.98     68.67 o 
   7   4   9     2262.48     2306.92     49.05 o 
   0   5   9     2625.84     2239.25     56.24 o 
   2   5   9     1943.60     1669.78    116.41 o 
   4   5   9      705.21      664.06     50.36 o 
   6   5   9      111.28      132.66     16.17 o 
   8   5   9      136.69      159.57     30.08 o 
   1   6   9     1433.39     1225.47     55.59 o 
   3   6   9     3097.81     2830.53    173.96 o 
   5   6   9      459.58      443.34     24.50 o 
   7   6   9     1432.34     1572.18     64.09 o 
   0   7   9      558.30      476.10     32.70 o 
   2   7   9      480.52      455.11     23.07 o 
   4   7   9      615.12      584.66     40.55 o 
   6   7   9      353.56      361.00     37.93 o 
   1   8   9      837.32      778.30     29.03 o 
   3   8   9      827.98      906.42     48.39 o 
   5   8   9      604.23      616.05     45.78 o 
   2   9   9      240.43      223.66     30.08 o 
   1  -9  10      895.65      898.64     56.74 o 
   0  -8  10       89.06      109.63     16.57 o 
   2  -8  10      747.27      749.13     62.50 o 
   4  -8  10        3.39       13.11     12.79 o 
   1  -7  10      940.73      871.21     61.33 o 
   3  -7  10     1623.36     1487.56     83.64 o 
   5  -7  10      601.39      598.29     31.53 o 
   0  -6  10      307.78      288.95     19.87 o 
   2  -6  10     1757.60     1602.13    134.69 o 
   4  -6  10      328.11      341.19     24.73 o 
   6  -6  10      302.81      344.76     20.78 o 
   1  -5  10     2356.81     2383.31    169.34 o 
   3  -5  10     5984.55     6061.58    431.76 o 
   5  -5  10      485.34      472.35     26.86 o 
   7  -5  10     2893.03     3011.44     68.33 o 
   0  -4  10      880.09      902.32    128.84 o 
   2  -4  10      974.80      979.91     54.75 o 
   4  -4  10     1498.22     1510.21     84.58 o 
   6  -4  10       89.79      102.21     16.30 o 
   8  -4  10     1394.63     1413.14     79.41 o 
   1  -3  10      979.17      942.35     78.91 o 
   3  -3  10     1701.59     1556.40    229.69 o 
   5  -3  10     1395.50     1441.18     58.62 o 
   7  -3  10      912.76      950.16     46.72 o 
   0  -2  10     5217.76     4883.46    154.99 o 
   2  -2  10     1085.41     1020.15     53.90 o 
   4  -2  10     1785.30     1773.99     65.51 o 
   6  -2  10      395.55      405.14     18.85 o 
   8  -2  10      108.84      118.35     26.16 o 
   1  -1  10     5275.00     4684.94    218.81 o 
   3  -1  10     1870.70     1799.12     53.49 o 
   5  -1  10     5962.29     6065.21    136.83 o 
   7  -1  10      795.71      765.43     26.14 o 
   0   0  10      895.27      920.91     22.90 o 
   2   0  10     1032.97      910.28     43.42 o 
   4   0  10       32.72       38.83      8.03 o 
   6   0  10     2363.70     2393.08     88.50 o 
   8   0  10      156.83      141.56     14.31 o 
   1   1  10     5158.97     4875.94     72.54 o 
   3   1  10     1324.95     1235.20     49.70 o 
   5   1  10     6119.22     6120.26    127.53 o 
   7   1  10      521.13      522.63     24.97 o 
   0   2  10     5830.51     5475.93    170.69 o 
   2   2  10      868.42      769.57     41.86 o 
   4   2  10     2116.50     2052.49     43.82 o 
   6   2  10      419.81      443.46     23.12 o 
   8   2  10      174.87      194.18     20.79 o 
   1   3  10     1495.83     1335.61     44.47 o 
   3   3  10     1380.57     1181.66     90.90 o 
   5   3  10     2103.82     2080.75     59.51 o 
   7   3  10      708.86      740.56     47.09 o 
   0   4  10      839.77      712.84     34.01 o 
   2   4  10      739.94      700.99     38.59 o 
   4   4  10     1370.98     1267.46     68.67 o 
   6   4  10       57.46       71.26     14.31 o 
   8   4  10     1259.51     1309.72     52.97 o 
   1   5  10     2576.34     2259.16     65.40 o 
   3   5  10     6123.72     5786.35    376.04 o 
   5   5  10      652.58      617.92     41.20 o 
   7   5  10     2904.55     3026.48     57.25 o 
   0   6  10      201.31      185.73     23.54 o 
   2   6  10     1974.66     1736.74     38.81 o 
   4   6  10      280.64      266.05     21.58 o 
   6   6  10      403.23      387.16     36.62 o 
   1   7  10      893.22      791.37     32.70 o 
   3   7  10     1890.00     1767.03    117.72 o 
   5   7  10      407.16      383.24     36.62 o 
   0   8  10       37.57       23.54     19.62 o 
   2   8  10      823.56      780.90     31.40 o 
   4   8  10       12.79       24.85     22.24 o 
   1   9  10      943.71      902.50     49.70 o 
   1  -8  11       78.27       81.19     17.29 o 
   3  -8  11      224.81      226.93     23.46 o 
   0  -7  11     1102.70     1035.91     49.70 o 
   2  -7  11     3775.13     3576.40    284.03 o 
   4  -7  11      560.42      515.11     24.14 o 
   1  -6  11      297.92      280.08     17.61 o 
   3  -6  11      113.25      130.66     11.87 o 
   5  -6  11      375.96      411.12     26.72 o 
   0  -5  11     1029.22      856.72     40.55 o 
   2  -5  11     3028.17     3043.82    264.68 o 
   4  -5  11     2099.81     2035.90    117.43 o 
   6  -5  11      250.77      277.13     19.34 o 
   1  -4  11     1101.23     1004.81     69.47 o 
   3  -4  11      133.13      140.58     10.72 o 
   5  -4  11     1082.79     1101.94     47.02 o 
   7  -4  11      101.15      127.15     23.98 o 
   0  -3  11     4396.01     4251.40    375.39 o 
   2  -3  11     4753.32     4771.81    223.95 o 
   4  -3  11     2915.29     3055.01    122.49 o 
   6  -3  11      588.38      628.17     41.54 o 
   8  -3  11     1870.90     1939.27    105.54 o 
   1  -2  11      577.29      542.70     29.29 o 
   3  -2  11     1163.42     1180.88     35.74 o 
   5  -2  11      355.43      354.95     15.11 o 
   7  -2  11      393.79      413.49     20.88 o 
   0  -1  11     8839.19     8892.07    296.26 o 
   2  -1  11     3193.62     3161.46     54.24 o 
   4  -1  11     2877.55     2817.10     45.69 o 
   6  -1  11     4010.06     4139.49     94.02 o 
   8  -1  11       66.64       77.43     16.94 o 
   1   0  11      300.01      285.00     11.66 o 
   3   0  11     1471.60     1416.68     31.72 o 
   5   0  11       11.05       14.31      8.46 o 
   7   0  11      446.52      458.32     22.07 o 
   0   1  11     9879.95     9754.66    251.78 o 
   2   1  11     2772.21     2686.32     51.85 o 
   4   1  11     3446.92     3407.02     76.52 o 
   6   1  11     4098.14     4191.15    253.09 o 
   8   1  11      150.03      172.51     19.74 o 
   1   2  11      576.73      527.31     16.50 o 
   3   2  11     1291.04     1169.67     30.97 o 
   5   2  11      300.13      299.04     21.27 o 
   7   2  11      455.43      423.93     24.97 o 
   0   3  11     5197.02     4662.92     81.09 o 
   2   3  11     3701.88     3501.15    136.68 o 
   4   3  11     3153.71     2972.98    200.12 o 
   6   3  11      421.38      423.52     24.50 o 
   8   3  11     1658.46     1678.64     46.70 o 
   1   4  11      971.73      825.78     27.27 o 
   3   4  11       96.64       97.36     14.31 o 
   5   4  11      963.30      873.90     84.36 o 
   7   4  11       79.42       82.00     16.65 o 
   0   5  11      894.90      803.09     39.24 o 
   2   5  11     3114.70     2864.88     49.47 o 
   4   5  11     1945.43     1782.84    137.34 o 
   6   5  11      344.46      341.61     25.42 o 
   1   6  11      296.77      278.01     20.79 o 
   3   6  11       67.99       68.60     14.31 o 
   5   6  11      400.50      379.85     25.42 o 
   0   7  11      732.52      668.37     40.55 o 
   2   7  11     4229.18     4042.77     62.38 o 
   4   7  11      445.46      414.36     26.63 o 
   1   8  11       78.61       59.98     16.17 o 
   3   8  11      180.13      159.57     30.08 o 
   0  -8  12      142.57      147.80     30.08 o 
   2  -8  12     1096.18     1076.24     80.72 o 
   1  -7  12      314.50      322.17     20.63 o 
   3  -7  12      596.88      547.74     27.06 o 
   0  -6  12     2177.78     1931.87     62.78 o 
   2  -6  12      879.65      846.34     77.40 o 
   4  -6  12     1285.46     1448.74     80.58 o 
   1  -5  12      178.49      169.34     17.09 o 
   3  -5  12     1800.83     1844.54    114.03 o 
   5  -5  12       32.63       44.61     12.79 o 
   0  -4  12     5201.70     5388.12    544.12 o 
   2  -4  12      327.41      340.01     35.44 o 
   4  -4  12     2817.48     2986.06    133.50 o 
   6  -4  12      582.35      597.89     25.12 o 
   1  -3  12      832.23      863.32     54.18 o 
   3  -3  12     1971.09     2083.21     60.83 o 
   5  -3  12     1044.32     1109.63     61.86 o 
   7  -3  12      824.04      850.63     53.54 o 
   0  -2  12     1507.41     1613.23    106.60 o 
   2  -2  12     2051.19     2190.96     74.01 o 
   4  -2  12     1640.13     1667.67     35.76 o 
   6  -2  12     1139.25     1210.53     39.00 o 
   1  -1  12     1711.12     1721.25     57.20 o 
   3  -1  12      649.53      630.83     20.07 o 
   5  -1  12     2617.93     2544.01     50.87 o 
   7  -1  12      296.80      322.08     44.47 o 
   0   0  12      134.26      145.61     12.95 o 
   2   0  12     6016.15     5924.07     84.23 o 
   4   0  12      475.85      444.93     18.09 o 
   6   0  12     1902.52     1883.46     74.91 o 
   1   1  12     1702.96     1426.17    474.35 o 
   3   1  12      440.09      389.61     16.61 o 
   5   1  12     2711.20     2621.00     45.28 o 
   7   1  12      177.10      175.94     15.86 o 
   0   2  12     1842.39     1833.78     53.63 o 
   2   2  12     2058.95     2054.10     41.48 o 
   4   2  12     2075.35     2037.46     83.06 o 
   6   2  12      921.83      927.46     86.98 o 
   1   3  12      907.76      851.52     28.67 o 
   3   3  12     1716.42     1604.80     38.37 o 
   5   3  12     1271.22     1190.41     45.12 o 
   7   3  12      678.68      683.82     34.01 o 
   0   4  12     4969.23     4744.01     88.94 o 
   2   4  12      304.58      289.12     20.28 o 
   4   4  12     2729.92     2540.52     99.41 o 
   6   4  12      465.09      486.92     27.75 o 
   1   5  12      176.28      167.36     17.09 o 
   3   5  12     1746.04     1625.64     40.66 o 
   5   5  12       72.38       75.67     15.72 o 
   0   6  12     2096.43     1929.26     61.47 o 
   2   6  12     1106.46     1040.97     34.67 o 
   4   6  12     1167.19     1144.42     36.96 o 
   1   7  12      214.85      227.26     20.79 o 
   3   7  12      641.28      649.70     31.90 o 
   0   8  12      243.38      243.28     31.39 o 
   2   8  12     1100.63     1102.84     39.30 o 
   0  -7  13      144.86      126.87     28.78 o 
   2  -7  13       65.90       65.67     15.34 o 
   1  -6  13      959.64      800.98     31.90 o 
   3  -6  13      542.87      558.83     36.62 o 
   0  -5  13     2643.74     2347.81     65.40 o 
   2  -5  13      628.05      652.36     60.35 o 
   4  -5  13      829.80      888.23     39.13 o 
   1  -4  13     2069.60     2056.33    124.29 o 
   3  -4  13     1208.58     1331.80     36.96 o 
   5  -4  13     1592.02     1729.11     54.56 o 
   0  -3  13     1538.49     1608.64    110.52 o 
   2  -3  13      124.89      141.50     12.57 o 
   4  -3  13      335.98      378.82     24.50 o 
   6  -3  13      549.72      588.90     24.90 o 
   1  -2  13     1714.20     1886.86     64.61 o 
   3  -2  13     1758.26     1842.28     42.08 o 
   5  -2  13     1084.85     1122.91     38.59 o 
   7  -2  13      843.92      862.83     40.55 o 
   0  -1  13      980.71      776.26    545.42 o 
   2  -1  13     2790.33     2816.21     71.18 o 
   4  -1  13      112.51      119.06     13.08 o 
   6  -1  13      392.56      364.15     25.42 o 
   1   0  13     1737.24     1873.97     33.83 o 
   3   0  13     2701.28     2780.76     39.23 o 
   5   0  13      866.48      846.99     25.37 o 
   7   0  13     1190.43     1236.10     39.75 o 
   0   1  13      944.69      970.51     40.55 o 
   2   1  13     2833.28     2752.28     51.56 o 
   4   1  13      143.98      135.45     12.79 o 
   6   1  13      348.50      327.29     19.37 o 
   1   2  13     1653.93     1603.31     46.43 o 
   3   2  13     1869.02     1739.29     42.62 o 
   5   2  13      968.77      937.24     35.97 o 
   7   2  13      835.56      809.06     60.82 o 
   0   3  13     1418.70     1361.60     51.01 o 
   2   3  13      152.40      141.60     16.17 o 
   4   3  13      326.64      338.92     30.08 o 
   6   3  13      463.79      415.68     29.43 o 
   1   4  13     2130.19     2010.30     43.92 o 
   3   4  13     1368.79     1300.02     37.89 o 
   5   4  13     1598.13     1544.70     43.44 o 
   0   5  13     2617.63     2342.58     69.32 o 
   2   5  13      651.20      605.82     27.75 o 
   4   5  13      797.96      724.75     31.90 o 
   1   6  13      956.44      866.84     33.30 o 
   3   6  13      494.45      448.24     27.27 o 
   0   7  13      183.45      193.58     30.08 o 
   2   7  13       56.36       46.83     16.57 o 
   0  -6  14      592.39      512.72     41.86 o 
   2  -6  14      267.63      256.46     23.46 o 
   1  -5  14     1806.79     1730.50     56.90 o 
   3  -5  14      152.63      196.64     22.89 o 
   0  -4  14      152.61      147.80     24.85 o 
   2  -4  14      949.67     1006.31    103.98 o 
   4  -4  14       49.43       77.74     17.50 o 
   1  -3  14     1136.17     1232.83     60.87 o 
   3  -3  14      825.08      883.64     31.90 o 
   5  -3  14     1576.69     1653.04     87.63 o 
   0  -2  14     1369.54     1429.85     95.48 o 
   2  -2  14     1407.99     1586.43     42.51 o 
   4  -2  14      983.45      957.02     33.30 o 
   6  -2  14      559.61      589.35     31.90 o 
   1  -1  14     1281.12     1370.53     28.63 o 
   3  -1  14     3597.18     3730.57     46.52 o 
   5  -1  14      613.30      598.68     23.61 o 
   0   0  14      890.55     1025.45     45.78 o 
   2   0  14       11.46       13.08      9.82 o 
   4   0  14      992.14     1012.75     27.16 o 
   6   0  14       31.99       21.51     11.77 o 
   1   1  14     1070.34     1052.26     32.37 o 
   3   1  14     3689.62     3657.04     46.42 o 
   5   1  14      341.18      305.40     19.12 o 
   0   2  14     1193.78     1158.86     48.39 o 
   2   2  14     1608.33     1567.53     39.30 o 
   4   2  14      886.94      895.03     27.04 o 
   6   2  14      647.31      611.97     25.14 o 
   1   3  14     1013.72      937.62     31.90 o 
   3   3  14     1168.42     1162.13     37.00 o 
   5   3  14     1272.03     1180.45     39.77 o 
   0   4  14       65.39       65.40     20.93 o 
   2   4  14      891.46      863.74     32.82 o 
   4   4  14        7.09        8.55     13.78 o 
   1   5  14     1867.70     1862.66     46.24 o 
   3   5  14      231.45      237.65     27.47 o 
   0   6  14      754.48      731.16     47.09 o 
   2   6  14      200.58      200.43     22.14 o 
   0  -5  15     2048.14     1968.50     65.40 o 
   2  -5  15      528.51      527.11     41.86 o 
   1  -4  15      207.79      246.92     21.27 o 
   3  -4  15      238.11      259.91     23.12 o 
   0  -3  15     2937.65     3536.75     78.48 o 
   2  -3  15     2322.20     2538.93     98.10 o 
   4  -3  15      948.02     1064.09     38.37 o 
   1  -2  15      231.50      248.82     16.82 o 
   3  -2  15      133.20      133.15     18.50 o 
   5  -2  15      149.65      143.17     20.79 o 
   0  -1  15     1643.98     1959.34     61.47 o 
   2  -1  15     2774.10     3249.61     44.73 o 
   4  -1  15     1691.95     1814.84     36.54 o 
   1   0  15       16.25       22.09     12.46 o 
   3   0  15       32.47       27.47     11.33 o 
   5   0  15        9.19       12.56     12.04 o 
   0   1  15     1177.97     1229.49     52.32 o 
   2   1  15     3203.32     3581.14     98.75 o 
   4   1  15     1504.09     1568.92     34.67 o 
   1   2  15      263.46      266.26     28.78 o 
   3   2  15      153.49      145.37     18.50 o 
   5   2  15      172.23      152.90     17.11 o 
   0   3  15     2281.36     2364.81     70.63 o 
   2   3  15     2815.74     2791.37    125.57 o 
   4   3  15      687.90      691.78     32.82 o 
   1   4  15      176.94      183.88     19.87 o 
   3   4  15      206.45      199.18     20.79 o 
   0   5  15     2117.03     2155.54     73.25 o 
   2   5  15      471.13      482.68     28.63 o 
   2  -4  16     1151.07     1278.57     81.09 o 
   1  -3  16      814.63      956.13     48.39 o 
   3  -3  16      743.05      832.07     47.09 o 
   0  -2  16      736.30      745.54     44.47 o 
   2  -2  16      607.00      656.76     25.16 o 
   4  -2  16      601.55      618.50     33.26 o 
   1  -1  16      241.27      357.08     42.51 o 
   3  -1  16     1456.22     1712.30     50.21 o 
   0   0  16     1862.54     2211.78     69.32 o 
   2   0  16      341.86      371.50     25.42 o 
   4   0  16     1373.93     1531.50     35.96 o 
   1   1  16      178.99      247.10     21.72 o 
   3   1  16     1566.95     1736.31     46.22 o 
   0   2  16      562.48      575.51     40.55 o 
   2   2  16      820.17      889.12     35.15 o 
   4   2  16      441.03      427.67     28.20 o 
   1   3  16      746.71      748.11     34.66 o 
   3   3  16      928.22      957.47     37.45 o 
   0   4  16      187.29      171.34     30.08 o 
   2   4  16     1199.00     1237.98     41.59 o 
   1  -2  17     1040.86     1309.94     41.62 o 
   0  -1  17     1368.64     1918.79     68.01 o 
   2  -1  17      324.67      337.58     26.82 o 
   1   0  17      720.15      852.29     35.15 o 
   0   1  17     1378.03     1709.52     66.71 o 
   2   1  17      319.55      308.14     25.90 o 
   1   2  17      997.09     1120.32     39.30 o 
                                                 
